# Supplementary material for: Optimization Method of the Solvothermal Parameters Using Box–Behnken Experimental Design—The Case Study of ZnO Structural and Catalytic Tailoring
Source: Nanomaterials (Basel). 2021 May 19;11(5):1334. doi: 10.3390/nano11051334 (PMC8159122; doi:10.3390/nano11051334)
Supplement: Supplementary file 1 [file nanomaterials-11-01334-s001.zip]

Archive with 1 entries (1 files):
- nanomaterials-1208965-supplementary.pdf
